# Supplementary material for: Longitudinal ultrasound imaging and network modeling in rats reveal sex-dependent suppression of liver regeneration after resection in alcoholic liver disease
Source: Front Physiol. 2023 Mar 9;14:1102393. doi: 10.3389/fphys.2023.1102393 (PMC10033530; doi:10.3389/fphys.2023.1102393)
Supplement: Supplementary file 2 [file DataSheet3.csv]

Sample_Code	Animal	Time	Sex	Diet	Volume_raw	Volume_Norm	Stiffness	PV_flow	HA_flow	Oxygenation	Bodyweight	Vol_to_bw	Norm_Vol_to_bw	PV_velocity	PV_diameter	Rel_Bw
BCH27_-24	BCH27	-24	Male	Chow	9080.075	1	1.590667	0.84582672		61.136	403	22.53120347	1			1
BCH27_0.3	BCH27	0.3	Male	Chow	3275.213	0.327803552	1.778	1.062128784	0.629649619	58.71492	395	8.291678481	0.368008681			0.980148883
BCH27_10	BCH27	10	Male	Chow	4400.507	0.381740646	1.966667	1.245855762	0.464291955	56.00258	378	11.64155291	0.516685801			0.937965261
BCH27_24	BCH27	24	Male	Chow	5885.997	0.430817423	1.995333	0.728516002	0.422167392	61.82525	379	15.53033509	0.689281206			0.94044665
BCH27_48	BCH27	48	Male	Chow	6711.03	0.519148729	1.960667	0.755492674	0.50154626	57.01629	365	18.38638356	0.8160409			0.905707196
BCH27_72	BCH27	72	Male	Chow	7355.016	0.652665789	2.110667	0.719099727	0.342987697	58.85265	370	19.87842162	0.882261866			0.918114144
BCH27_168	BCH27	168	Male	Chow	10873.01	0.968466254	1.878667	0.389938389	0.34195416	61.9937	378	28.76457672	1.27665514			0.937965261
BCH28_-24	BCH28	-24	Male	Chow	8962.417	1	1.5	0.603842803	0.413749883	59.62437	405	22.12942469	1			1
BCH28_0.3	BCH28	0.3	Male	Chow	3352.05	0.30691711	1.884	0.756994949	0.435315106	56.74433	399	8.40112782	0.37963607			0.985185185
BCH28_10	BCH28	10	Male	Chow	4163.085	0.416293428	2.057333	1.074676592	0.703569108	54.8617	385	10.81320779	0.488634835			0.950617284
BCH28_24	BCH28	24	Male	Chow	5281.048	0.492137158	2.045	0.729561546	0.431147568	61.36282	384	13.75272917	0.621467994			0.948148148
BCH28_48	BCH28	48	Male	Chow	7885.986	0.776863188	1.959333			60.37548	375	21.029296	0.950286611			0.925925926
BCH28_72	BCH28	72	Male	Chow	8738.708	0.906801763	1.928	0.727984274	0.336057573	55.04934	378	23.11827513	1.044684869			0.933333333
BCH28_168	BCH28	168	Male	Chow	9287.468	0.950987376	1.969333	0.712474918	0.361579173	60.49139	392	23.69252041	1.070634268			0.967901235
BCH29_-24	BCH29	-24	Male	Chow	8903.809	1	1.541333	0.608489917	0.312630246	62.237	420	21.19954524	1			1
BCH29_0.3	BCH29	0.3	Male	Chow	2947.21	0.245691043	1.834667	0.981765322	0.552241612	54.47062	409	7.205892421	0.339907877			0.973809524
BCH29_10	BCH29	10	Male	Chow	4889.801	0.443598743	1.976	1.347862827	0.373827278	55.87567	407	12.01425307	0.566722207			0.969047619
BCH29_24	BCH29	24	Male	Chow	5865.643	0.44248094	2.003333			61.72639	401	14.62753865	0.689993039			0.954761905
BCH29_48	BCH29	48	Male	Chow	6772.238	0.572385778	2.028667	0.910990724	0.325162671	61.70269	392	17.27611735	0.814928677			0.933333333
BCH29_72	BCH29	72	Male	Chow	8337.132	0.91854861	2.176	0.86958249	0.286971707	57.1144	386	21.59878756	1.018832589			0.919047619
BCH29_168	BCH29	168	Male	Chow	9032.938	0.89618967	1.910714	0.524974377	0.345545713	61.88482	391	23.10214322	1.089747113			0.930952381
BCHF30_-24	BCHF30	-24	Female	Chow	6036.813	1	1.706	0.913390725	0.436427632	57.58829	278	21.71515468	1			1
BCHF30_0.3	BCHF30	0.3	Female	Chow	1919.823	0.318019293	1.942	1.72378339	0.772886393	56.78576	279	6.881086022	0.316879439			1.003597122
BCHF30_10	BCHF30	10	Female	Chow	2028.788	0.33606938	2.169167	2.07405308	1.396483023	55.43303	275	7.377410909	0.339735591			0.989208633
BCHF30_24	BCHF30	24	Female	Chow	2482.164	0.411171259	2.136667	1.871504461	1.037138561	61.67042	270	9.1932	0.423354111			0.971223022
BCHF30_48	BCHF30	48	Female	Chow	3603.612	0.596939478	2.028	1.793403119	0.888057316	58.78337	265	13.59853585	0.626223301			0.95323741
BCHF30_72	BCHF30	72	Female	Chow	4775.773	0.791108322	2.024	1.574282739	0.610841219	56.84793	266	17.95403383	0.826797419			0.956834532
BCHF30_168	BCHF30	168	Female	Chow	5708.017	0.945534838		0.633467483	0.346451858	57.60223	294	19.41502381	0.894077159			1.057553957
BCHF31_-24	BCHF31	-24	Female	Chow	4988.688	1	1.699333	1.030139989	0.474209051	58.35892	278	17.94492086	1			1
BCHF31_0.3	BCHF31	0.3	Female	Chow	1538.837	0.308465272	1.872	1.579487626	0.838057861	57.84846	266	5.785101504	0.322380998			0.956834532
BCHF31_10	BCHF31	10	Female	Chow	2329.914	0.46703943	2.056667	1.994407948	0.893953754	55.78582	262	8.892801527	0.495560922			0.942446043
BCHF31_24	BCHF31	24	Female	Chow	2760.01	0.553253681	2.052	1.772939591	0.921835428	62.31205	262	10.53438931	0.587040165			0.942446043
BCHF31_48	BCHF31	48	Female	Chow	3601.926	0.722018695	2.036	1.058090866	0.670694234	61.09972	263	13.69553612	0.763198469			0.946043165
BCHF31_72	BCHF31	72	Female	Chow	3170.755	0.635588956	2.330833	1.380038824	0.79985177	59.95166	275	11.53001818	0.642522654			0.989208633
BCHF31_168	BCHF31	168	Female	Chow	5266.856	1.055759751	1.938	1.017056096	0.57857477	59.51457	288	18.28769444	1.019101426			1.035971223
BCHF32_-24	BCHF32	-24	Female	Chow	5221.598	1	1.579333	1.222735645	0.832894834	58.45594	268	19.48357463	1			1
BCHF32_0.3	BCHF32	0.3	Female	Chow	1561.211	0.298991037	1.841333	0.795634286	0.947843693	57.95654	265	5.891362264	0.302375841			0.98880597
BCHF32_10	BCHF32	10	Female	Chow	2072.264	0.396863949	1.983333	1.520317392	1.314486957	55.88064	258	8.032031008	0.412246272			0.962686567
BCHF32_24	BCHF32	24	Female	Chow	3332.688	0.638250589	2.236667	1.257783056	0.766248146	59.98139		#DIV/0!	#DIV/0!			0
BUS09_-24	BUS09	-24	Male	Ethanol	8185.812	1	1.775333	0.653047434	0.495716304	56.17745	360	22.73836667	1	75.387	1.227	1
BUS09_0.3	BUS09	0.3	Male	Ethanol	3314.535	0.404912182	1.817333	0.993447524		53.14501	345	9.607347826	0.42251706	58.41333333	1.094	0.958333333
BUS09_10	BUS09	10	Male	Ethanol	3299.612	0.40308915	1.982667	1.64421832			324	10.18398765	0.447876833	53.66933333	1.465	0.9
BUS09_24	BUS09	24	Male	Ethanol	4439.896	0.542389197	2.187333	0.789705817	0.530906225			#DIV/0!	#DIV/0!	18.98833333	1.98
BUS09_48	BUS09	48	Male	Ethanol	4892.97	0.597737891	2.154	1.117381831		51.08814		#DIV/0!	#DIV/0!	37.94666667	1.749
BUS09_72	BUS09	72	Male	Ethanol	5219.758	0.63765916	2.011333	0.656200953	0.439159603	56.3967		#DIV/0!	#DIV/0!	18.40066667	1.988
BUS09_96	BUS09	96	Male	Ethanol	5575.618	0.681131939	2.007333	1.053603734	0.484307735	53.1497		#DIV/0!	#DIV/0!	28.309	2.099
BUS10_-24	BUS10	-24	Male	Carbohydrate	7667.284	1	1.706	0.731626663		54.19087	343	22.35359767	1	74.075	1.268	1
BUS10_0.3	BUS10	0.3	Male	Carbohydrate	2344.767	0.305814549	2.067333	0.790962214		51.96251	356	6.586424157	0.294647164	24.41333333	1.27	1.037900875
BUS10_10	BUS10	10	Male	Carbohydrate	3556.492	0.463852911	2.210667	1.232866076		55.37198	338	10.52216568	0.47071464	75.55633333	1.11	0.985422741
BUS10_24	BUS10	24	Male	Carbohydrate	4367.129	0.569579658	2.097333	0.512812993				#DIV/0!	#DIV/0!	34.20633333	1.179
BUS10_48	BUS10	48	Male	Carbohydrate	6365.609	0.830229975	2.074	0.369533049		55.09168		#DIV/0!	#DIV/0!	23.591	1.455
BUS10_72	BUS10	72	Male	Carbohydrate	6439.577	0.839877198	1.958667	0.553851827	0.268446661	54.20544		#DIV/0!	#DIV/0!	46.002	1.283
BUS10_96	BUS10	96	Male	Carbohydrate	6876.193	0.896822525	2.155333	0.507789597	0.274131008	55.24611		#DIV/0!	#DIV/0!	51.31	1.202
BUS11_-24	BUS11	-24	Male	Ethanol	8227.687	1	1.806	0.681373935		53.33084	337	24.41450148	1	63.695	1.367	1
BUS11_0.3	BUS11	0.3	Male	Ethanol	3543.375	0.430664779	1.833333	0.646723066		52.48172	337	10.51446588	0.430664779	31.84766667	1.236	1
BUS11_10	BUS11	10	Male	Ethanol	4481.24	0.54465368	2.216	1.374737852	0.710432995	54.13926	332	13.49771084	0.552856295	48.57133333	1.502	0.985163205
BUS11_24	BUS11	24	Male	Ethanol	4184.08	0.508536603	2.038	0.513345961	0.5744714			#DIV/0!	#DIV/0!	20.87566667	1.478
BUS11_48	BUS11	48	Male	Ethanol	4840.886	0.588365357	2.017222	0.582396686		54.53919		#DIV/0!	#DIV/0!	19.81633333	1.137
BUS11_72	BUS11	72	Male	Ethanol	5394.993	0.655711988	2.039333	0.560986624	0.300817437	53.86223		#DIV/0!	#DIV/0!	21.82166667	0.887
BUS11_96	BUS11	96	Male	Ethanol	5907.09	0.717952688	1.930667	0.682170886	0.528047006	53.07103		#DIV/0!	#DIV/0!	24.18066667	1.881
BUS12_-24	BUS12	-24	Male	Carbohydrate	7143.153	1	1.853333	0.593207299	0.354555477	55.21889	338	21.13358876	1	83.98366667	1.035	1
BUS12_0.3	BUS12	0.3	Male	Carbohydrate	2543.524	0.356078611	1.882667	0.559280785	0.552339931	54.73741	332	7.661216867	0.362513767	23.528	1.133	0.982248521
BUS12_10	BUS12	10	Male	Carbohydrate	3415.142	0.478100077	2.029333	1.28308461		54.37863	326	10.47589571	0.495698853	64.28533333	1.203	0.964497041
BUS12_24	BUS12	24	Male	Carbohydrate	4232.248	0.592490179	2.186	0.637176259				#DIV/0!	#DIV/0!	35.38633333	1.272
BUS12_48	BUS12	48	Male	Carbohydrate	5243.066	0.733998838	2.387333	0.39944859	0.238372765	56.11459		#DIV/0!	#DIV/0!	74.416	0.773
BUS12_72	BUS12	72	Male	Carbohydrate	5426.816	0.759722772	2.012667	0.443912554	0.378208596	54.69041		#DIV/0!	#DIV/0!	31.61166667	1.272
BUS12_96	BUS12	96	Male	Carbohydrate	5932.282	0.830485081	2.3	0.755980842	0.361863959	54.49786		#DIV/0!	#DIV/0!	38.33533333	1.576
BUS13_-24	BUS13	-24	Male	Ethanol	8342.595	1	1.650667	0.547449222		53.77838	320	26.07060938	1	87.78466667	1.051	1
BUS13_0.3	BUS13	0.3	Male	Ethanol	2744.404	0.328962871	1.734	0.945412287	1.022587619	52.29738	316	8.684822785	0.333126958	35.087	1.253	0.9875
BUS13_10	BUS13	10	Male	Ethanol	3751.662	0.449699644	2.235333	1.601675957	0.791234853		311	12.06322186	0.46271346	96.133	1.152	0.971875
BUS13_24	BUS13	24	Male	Ethanol	4210.822	0.504737675	2.141333	0.855290309	0.598221253	51.9808	315	13.36768889	0.512749384	33.84866667	1.503	0.984375
BUS13_48	BUS13	48	Male	Ethanol	4758.093	0.570337287	2.236667	1.128182896	0.581914383		317	15.0097571	0.575734801	40.86566667	1.67	0.990625
BUS13_72	BUS13	72	Male	Ethanol	5081.834	0.609143078		1.111400958		52.08032	311	16.34030225	0.626771013	60.746	1.405	0.971875
BUS13_96	BUS13	96	Male	Ethanol	5073.746	0.608173596	1.953333	0.778507688	0.529833047			#DIV/0!	#DIV/0!	52.49	1.264
BUS14_-24	BUS14	-24	Male	Carbohydrate	7675.313	1	1.966	0.6005371		53.65769	336	22.84319345	1	99.447	0.992	1
BUS14_0.3	BUS14	0.3	Male	Carbohydrate	2030.597	0.26456211	1.902667	0.809289161		51.79725	325	6.247990769	0.27351652	26.29066667	1.152	0.967261905
BUS14_10	BUS14	10	Male	Carbohydrate	3371.897	0.439317198	2.168	1.043571336	0.492270056		341	9.888260997	0.432875597	31.25766667	1.546	1.014880952
BUS14_24	BUS14	24	Male	Carbohydrate	3672.641	0.478500486	2.143333	0.559011426	0.380216854	54.56406	336	10.93047917	0.478500486	36.08966667	1.099	1
BUS14_48	BUS14	48	Male	Carbohydrate	5494.318	0.715842859	2.230714	0.552788431	0.470459145		337	16.30361424	0.713718696	34.20666667	1.373	1.00297619
BUS14_72	BUS14	72	Male	Carbohydrate	6037.978	0.786675149	1.978667	0.721358484	0.29735319	52.51906	339	17.81114454	0.779713422	45.41233333	1.427	1.008928571
BUS14_96	BUS14	96	Male	Carbohydrate	7002.002	0.91227576	2.064	0.712627182	0.398848236			#DIV/0!	#DIV/0!	74.31133333	1.194
BUS15_-24	BUS15	-24	Male	Ethanol	8093.998	1	1.735333	0.708874924	0.438875161	54.8056	311	26.02571704	1	96.25133333	1.125	1
BUS15_0.3	BUS15	0.3	Male	Ethanol	2529.278	0.312488093	1.854667	1.209049522	0.615052589	51.01588	304	8.319993421	0.319683543	27.12933333	1.547	0.977491961
BUS15_10	BUS15	10	Male	Ethanol	3548.812	0.438449824	2.062667	2.177797993			298	11.9087651	0.45757683	58.97766667	1.668	0.958199357
BUS15_24	BUS15	24	Male	Ethanol	4302.12	0.531519776	1.952	0.95682136	0.809601567	55.27964	298	14.4366443	0.55470688	36.56566667	1.546	0.958199357
BUS15_48	BUS15	48	Male	Ethanol	5427.751	0.670589615	2.114	0.627138832	0.606907477		299	18.15301338	0.69750291	32.90533333	1.482	0.961414791
BUS15_72	BUS15	72	Male	Ethanol	5524.519	0.68254514	2.076667	1.006755279	0.48442521	53.81988	306	18.05398366	0.693697839	46.592	1.592	0.98392283
BUS15_96	BUS15	96	Male	Ethanol	5517.288	0.681651762	2.113333	0.73328643	0.500458047			#DIV/0!	#DIV/0!	47.412	1.501
BUS16_-24	BUS16	-24	Male	Carbohydrate	7419.459	1	1.736667	0.660876395		53.68819	328	22.62030183	1	64.749	1.268	1
BUS16_0.3	BUS16	0.3	Male	Carbohydrate	2782.37	0.375009822	1.940667	0.912078862	0.606429568	54.04575	338	8.231863905	0.363914857	33.617	1.266	1.030487805
BUS16_10	BUS16	10	Male	Carbohydrate	3017.204	0.406660917	2.133333	1.543734191	0.754946235		342	8.822233918	0.390013979	37.68133333	1.62	1.042682927
BUS16_24	BUS16	24	Male	Carbohydrate	3256.387	0.438898173	1.969333	0.811650156	0.563366228	55.30167	331	9.83802719	0.434920244	33.617	1.292	1.009146341
BUS16_48	BUS16	48	Male	Carbohydrate	4876.044	0.657196704	2.346	0.958230139			331	14.73125076	0.651240238	42.824	1.522	1.009146341
BUS16_72	BUS16	72	Male	Carbohydrate	5616.963	0.757058298	2.061333	1.017065305	0.503513898	54.51932	331	16.96967674	0.750196742	44.82266667	1.605	1.009146341
BUS16_96	BUS16	96	Male	Carbohydrate	6495.88	0.875519361	2.039333	0.747181286	0.32294214			#DIV/0!	#DIV/0!	57.56133333	1.431
BUS17_-24	BUS17	-24	Male	Ethanol	8263.69	1	1.768	0.608327997	0.344645822		393	21.02720102	1	138.138	0.879	1
BUS17_0.3	BUS17	0.3	Male	Ethanol	2595.42	0.314075189	1.764	0.952956007			393	6.604122137	0.314075189	31.31266667	1.295	1
BUS17_10	BUS17	10	Male	Ethanol	3402.897	0.411789043	1.845333	1.590727224			361	9.426307479	0.448291119	21.87733333	2.292	0.918575064
BUS17_24	BUS17	24	Male	Ethanol	3867.414	0.468000857	2.202667	0.720165202	0.984316836	56.24044	350	11.04975429	0.525498105	20.852	1.684	0.890585242
BUS18_-24	BUS18	-24	Male	Carbohydrate	7981.44	1	1.889333	0.486982175	0.303896195		365	21.8669589	1	106.0806667	0.882	1
BUS18_0.3	BUS18	0.3	Male	Carbohydrate	2093.65	0.26231482	1.983333	0.767828733	0.721930199		370	5.658513514	0.258770026	40.50066667	0.918	1.01369863
BUS18_10	BUS18	10	Male	Carbohydrate	3371.85	0.42246136	1.964667	1.429166514	0.7878938		353	9.551983003	0.436822653	51.24433333	1.413	0.967123288
BUS18_24	BUS18	24	Male	Carbohydrate	4145.435	0.519384347	1.958	0.744980462	0.701038481	54.75899	362	11.4514779	0.523688637	37.74533333	1	0.991780822
BUS19_-24	BUS19	-24	Male	Ethanol	6485.588	1	1.754667	0.598469796	0.43464849		318	20.39493082	1	57.03766667	1.202	1
BUS19_0.3	BUS19	0.3	Male	Ethanol	1966.357	0.303188701	1.763333	1.329692702			335	5.869722388	0.287803006	26.43966667	1.449	1.053459119
BUS19_10	BUS19	10	Male	Ethanol	3086.589	0.47591506	2.134667	1.888640364			321	9.615542056	0.471467255	62.52	1.407	1.009433962
BUS19_24	BUS19	24	Male	Ethanol	3234.626	0.498740592	1.825	1.172392133	0.843828477	53.49512	321	10.07671651	0.494079465	35.976	1.496	1.009433962
BUS20_-24	BUS20	-24	Male	Carbohydrate	7696.06	1	1.628667	0.635529362	0.431149519		348	22.11511494	1	53.66966667	1.391	1
BUS20_0.3	BUS20	0.3	Male	Carbohydrate	2146.389	0.278894525	2.016	1.076062543	0.6803183		344	6.239502907	0.282137485	39.51433333	1.114	0.988505747
BUS20_10	BUS20	10	Male	Carbohydrate	3141.971	0.408257082	2.076	1.155685092	0.606279962		353	8.900767705	0.402474404	86.69566667	0.943	1.014367816
BUS20_24	BUS20	24	Male	Carbohydrate	3793.815	0.492955486	2.075333	0.726673208		54.11929	336	11.29111607	0.510561039	56.59166667	1.017	0.965517241
BUS21_-24	BUS21	-24	Male	Ethanol	10793.49	1	1.66333333	0.524496404	0.446932053	58.00271	425	25.39644706	1	73.132	1.282	1
BUS21_0.3	BUS21	0.3	Male	Ethanol	3970.408	0.367852103	1.676	0.760062156	0.655221315	55.80831	422	9.408549763	0.370467166	60.74666667	1.027	0.992941176
BUS21_24	BUS21	24	Male	Ethanol	4474.552	0.414560258	1.77933333	1.043147575		51.74458	404	11.07562376	0.436109182	58.82	1.298	0.950588235
BUS21_48	BUS21	48	Male	Ethanol	5563.815	0.515478775	1.94133333	0.877412004		53.75091	397	14.01464736	0.55183496	69.069	1.225	0.934117647
BUS21_72	BUS21	72	Male	Ethanol	5838.079	0.540888906	2.17066667	1.106733357		59.38452	402	14.52258458	0.571835286	96.224	1.194	0.945882353
BUS21_168	BUS21	168	Male	Ethanol	7229.852	0.669834502	1.75	0.43137304	0.295019205	57.49395	396	18.25720202	0.718888039	51.31033333	1.136	0.931764706
BUS22_-24	BUS22	-24	Male	Carbohydrate	8886.155	1	1.734	0.486099374		58.38578	435	20.42794253	1	58.97733333	1.247	1
BUS22_0.3	BUS22	0.3	Male	Carbohydrate	3297.316	0.371062175	1.85727273	0.733646112	0.63316174	50.9822	442	7.45999095	0.365185625	39.659	1.138	1.016091954
BUS22_24	BUS22	24	Male	Carbohydrate	4134.165	0.465236652	1.83866667	0.890175201		56.37928	413	10.01008475	0.490019234	41.87366667	1.366	0.949425287
BUS22_48	BUS22	48	Male	Carbohydrate	5458.385	0.614257235	2.05	0.836094643	0.437160979	54.36577	413	13.21642857	0.646977959	30.963	1.769	0.949425287
BUS22_72	BUS22	72	Male	Carbohydrate	6083.452	0.684598907	1.89733333	0.769963935	0.370359731	57.19249	413	14.72990799	0.721066645	48.36166667	1.434	0.949425287
BUS22_168	BUS22	168	Male	Carbohydrate	7622.977	0.857848755	1.882222	0.417337608		57.76937	406	18.77580542	0.919123666	31.25766667	1.47	0.933333333
BUS23_-24	BUS23	-24	Male	Ethanol	9982.428	1	1.76333333	0.410036062	0.356720426	60.23544	433	23.05410624	1	110.956	0.885	1
BUS23_0.3	BUS23	0.3	Male	Ethanol	3235.738	0.324143385	1.88466667	0.881181186	0.846980136		423	7.649498818	0.331806349	51.90033333	1.08	0.976905312
BUS23_24	BUS23	24	Male	Ethanol	4497.923	0.450584066	1.89266667	1.020086257	0.506098944	53.5123	400	11.2448075	0.487757252	64.28533333	1.231	0.923787529
BUS23_48	BUS23	48	Male	Ethanol	5269.844	0.527912047	2.14533333	1.267785531	0.859890955	53.09104	396	13.30768687	0.577237163	72.165	1.402	0.914549654
BUS23_72	BUS23	72	Male	Ethanol	5464.339	0.547395784	2.038	1.161806834	0.670227385	57.60006	388	14.08334794	0.610882408	76.19866667	1.33	0.896073903
BUS23_168	BUS23	168	Male	Ethanol	7273.794	0.728659801	1.887333333	0.634179454	0.354278244	53.98523	382	19.04134555	0.825941607	32.975	1.488	0.88221709
BUS24_-24	BUS24	-24	Male	Carbohydrate	8337.471	1	1.67133333	0.511037841	0.294958144	59.273	428	19.48007243	1	90.825	0.998	1
BUS24_0.3	BUS24	0.3	Male	Carbohydrate	3226.226	0.386954989	1.774	0.507372303	0.360532322	54.953	427	7.555564403	0.387861207	18.873	1.357	0.997663551
BUS24_24	BUS24	24	Male	Carbohydrate	3986.323	0.478121363	1.904	1.450459297	0.68645573	55.2978	422	9.446263033	0.484919297	58.38766667	1.45	0.985981308
BUS24_48	BUS24	48	Male	Carbohydrate	5978.268	0.717036137	2.03466667	1.146728545		56.13951	416	14.37083654	0.737719872	74.90133333	1.324	0.971962617
BUS24_72	BUS24	72	Male	Carbohydrate	6423.945	0.770490836	2.02533333	0.928035328		61.27163	413	15.55434625	0.798474765	90.90366667	1.18	0.964953271
BUS24_168	BUS24	168	Male	Carbohydrate	8196.359	0.983074964	1.789333	0.371516777	0.198746524	57.26764	410	19.99111951	1.026234352	58.97733333	1.047	0.957943925
BUS25_-24	BUS25	-24	Male	Ethanol	9901.762	1	1.829333	0.624186797	0.453029252	56.43186	426	23.24357277	1	73.07966667	1.34	1
BUS25_0.3	BUS25	0.3	Male	Ethanol	3793.629	0.38312666	1.958	0.942147109	0.51151977	54.69038		#DIV/0!	#DIV/0!	65.05866667	1.08
BUS25_24	BUS25	24	Male	Ethanol	4810.19	0.485791317		1.328685117	1.02155755	58.92479	394	12.20860406	0.525246449	53.47266667	1.593	0.924882629
BUS25_48	BUS25	48	Male	Ethanol	6583.178	0.664849145	1.934667	0.692874866	0.394825894	60.17463	387	17.01079587	0.731849446	49.90766667	1.393	0.908450704
BUS25_72	BUS25	72	Male	Ethanol	7127.047	0.719775632	2.141333	0.738774755	0.582423511	56.87866	403	17.68498015	0.760854638	50.35333333	1.49	0.94600939
BUS26_-24	BUS26	-24	Male	Carbohydrate	7858.242	1	1.811333	0.542620099	0.469814687	59.10723	388	20.25320103	1	76.19866667	1.09	1
BUS26_0.3	BUS26	0.3	Male	Carbohydrate	3094.791	0.393827398	1.727333	0.877758397	0.958255676	53.40489		#DIV/0!	#DIV/0!	47.23466667	1.077
BUS26_24	BUS26	24	Male	Carbohydrate	4731.412	0.602095481		0.569870725		59.25762	369	12.82225474	0.633097688	49.90766667	1.071	0.951030928
BUS26_48	BUS26	48	Male	Carbohydrate	6285.178	0.799819858	1.964667	0.559855795	0.428152336	58.22713	361	17.41046537	0.85964018	58.82	1.127	0.930412371
BUS26_72	BUS26	72	Male	Carbohydrate	7158.958	0.911012667	2.347333	0.675021898	0.384004225	58.02679	359	19.94138719	0.984604219	76.64433333	1.157	0.925257732
BUS28_-24	BUS28	-24	Male	Carbohydrate	7370.424	1	1.659333	0.72932612	0.41678005	58.3117	367	20.08289918	1	86.44766667	1.149	1
BUS28_0.3	BUS28	0.3	Male	Carbohydrate	2498.451	0.338983347	1.839333	0.745373965	0.754249061	56.62129		#DIV/0!	#DIV/0!	30.74666667	1.134
BUS28_24	BUS28	24	Male	Carbohydrate	3912.1	0.530783575		1.297018949	0.821131801	54.49034	343	11.40553936	0.567922951	83.774	1.134	0.934604905
BUS28_48	BUS28	48	Male	Carbohydrate	5056.88	0.686104354	1.934	0.890947669	0.671913256	54.73869	343	14.74309038	0.734111656	60.15666667	1.261	0.934604905
BUS28_72	BUS28	72	Male	Carbohydrate	5964.194	0.809206363	2.006	0.869612409	0.450979206	57.31108	343	17.3883207	0.865827217	64.16733333	1.31	0.934604905
A11_-24	A11	-24	Female	Ethanol	5561.239	1	2.041333	0.917452758	0.418488366		282	19.72070567	1	43.669	1.575	1
A11_0.3	A11	0.3	Female	Ethanol	1785.634	0.321085643	2.048	1.565549246	0.706913199	56.07853	284	6.287443662	0.318824476	27.24366667	1.476	1.007092199
A11_10	A11	10	Female	Ethanol	2196.043	0.394883766	2.390667	2.590966751	1.604491787		269	8.163728625	0.413967368	33.499	1.899	0.953900709
A11_24	A11	24	Female	Ethanol	2434.21	0.437710014	2.069333	2.132509396	1.337284304	52.70804	268	9.082873134	0.460575462	22.64733333	2.206	0.95035461
A11_48	A11	48	Female	Ethanol	3850.047	0.692300223	2.142667	1.907846611	1.066141054	60.41231	268	14.36584701	0.72846516	33.027	2.173	0.95035461
A11_72	A11	72	Female	Ethanol	4322.877	0.777322643	2.195833	1.447038634	0.486375473	58.04193	270	16.01065556	0.811870316	28.51866667	2.158	0.957446809
A11_168	A11	168	Female	Ethanol	6141.05	1.104259321	1.916	0.527063971	0.353057878	61.65683		#DIV/0!	#DIV/0!	36.56033333	1.371
A12_-24	A12	-24	Female	Carbohydrate	5371.092	1	1.842				280	19.18247143	1	44.35066667		1
A12_0.3	A12	0.3	Female	Carbohydrate	1411.6	0.26281434	1.808667	1.043351325		53.33597	284	4.970422535	0.25911273	15.33433333		1.014285714
A12_10	A12	10	Female	Carbohydrate	1853.013	0.344997442	2.289333	2.331354618	1.277776783		281	6.594352313	0.343769693	113.74	0.898	1.003571429
A12_24	A12	24	Female	Carbohydrate	2142.909	0.398970824	2.166667	1.381578951	1.073584606	54.87639	276	7.764163043	0.40475301	45.997	1.169	0.985714286
A12_48	A12	48	Female	Carbohydrate	3057.335	0.569220375	2.069333	1.201551885	0.982064504	56.77913	277	11.03731047	0.575385216	34.20666667	1.51	0.989285714
A12_72	A12	72	Female	Carbohydrate	4514.214	0.840464844	2.098	1.499872831	0.75029829	58.67888	283	15.95128622	0.831555323	81.389	1.329	1.010714286
A12_168	A12	168	Female	Carbohydrate	5449.347	1.014569663	1.859333	0.827490286	0.384119436	59.199		#DIV/0!	#DIV/0!	48.36133333	1.407
A13_-24	A13	-24	Female	Ethanol	5639.463	1	1.947333	0.839485004	0.643670357		259	21.77398842	1	61.34933333	1.28	1
A13_0.3	A13	0.3	Female	Ethanol	2002.749	0.355131153	2.178	1.134761462	0.853766004	54.70513	254	7.884838583	0.362121924	30.78233333	1.252	0.980694981
A13_10	A13	10	Female	Ethanol	2051.259	0.363733036	2.316	2.673101739	1.427506587		239	8.58267364	0.394170947	71.95166667	1.272	0.922779923
A13_24	A13	24	Female	Ethanol	2359.835	0.418450303	2.239167	1.943933262	1.409450158	58.07696	243	9.711255144	0.446002586	77.64366667	1.12	0.938223938
A13_48	A13	48	Female	Ethanol	3465.777	0.614557982	2.032667	2.187789357	1.245124717	54.21437	245	14.14602857	0.649675581	67.70433333	1.268	0.945945946
A13_72	A13	72	Female	Ethanol	4083.312	0.724060429	2.264167	1.413466034	0.811372384	59.97872	249	16.39884337	0.753139161	39.51466667	1.761	0.961389961
A13_168	A13	168	Female	Ethanol	5024.175	0.890895995	2.206364	0.700512312	0.370961176	61.90027		#DIV/0!	#DIV/0!	34.20666667	1.478
A14_-24	A14	-24	Female	Carbohydrate	5640.866	1	1.78	1.027511027			269	20.96976208	1	90.825	1.164	1
A14_0.3	A14	0.3	Female	Carbohydrate	1958.716	0.347236754	2.032	1.842245054		57.66997	269	7.281472119	0.347236754	36.08933333	1.457	1
A14_10	A14	10	Female	Carbohydrate	2233.776	0.39599877	2.384	2.190122582			274	8.152467153	0.388772515	63.695	1.277	1.018587361
A14_24	A14	24	Female	Carbohydrate	2820.244	0.499966495	2.198667	1.224126618	0.826501428	54.85025	265	10.64243019	0.507513159	44.115	1.289	0.985130112
A14_48	A14	48	Female	Carbohydrate	4051.828	0.718298928	2.118	1.039870959	0.93941574	55.9113	262	15.46499237	0.737490121	44.11533333	1.424	0.973977695
A14_72	A14	72	Female	Carbohydrate	4593.827	0.814383288	2.264167	1.176443535	0.77898863	60.65333	264	17.40085985	0.829807214	64.28533333	1.336	0.981412639
A14_168	A14	168	Female	Carbohydrate	5364.875	0.951072938	1.912	0.604365246	0.547005848	60.73447		#DIV/0!	#DIV/0!	33.617	1.431
A15_-24	A15	-24	Female	Ethanol	5572.864	1	1.819333	1.01355802	0.48805116		270	20.64023704	1	107.3386667	1.057	1
A15_0.3	A15	0.3	Female	Ethanol	1897.407	0.340472511	1.858	1.324484415	0.865607642	58.98899	269	7.053557621	0.341738208	21.05233333	1.592	0.996296296
A15_10	A15	10	Female	Ethanol	2127.093	0.381687585	2.367333	2.075456503	1.106836419		255	8.341541176	0.404139796	57.20833333	1.28	0.944444444
A15_24	A15	24	Female	Ethanol	2588.621	0.464504607	2.318	1.669200573	1.113023498	52.94416	251	10.31323108	0.49966631	50.72033333		0.92962963
A15_48	A15	48	Female	Ethanol	3684.56	0.66116094	2.15	1.439609615	0.900787068	58.82176	250	14.73824	0.714053815	45.11233333	1.58	0.925925926
A15_72	A15	72	Female	Ethanol	4251.627	0.76291598	2.210833	1.144972736	0.578868085	62.03402	257	16.54329572	0.801507061	36.53233333	1.682	0.951851852
A15_168	A15	168	Female	Ethanol	5720.069	1.026414605	1.889167	0.564192145	0.255805481	59.88078		#DIV/0!	#DIV/0!	51.9
A16_-24	A16	-24	Female	Carbohydrate	5145.621	1	1.749333	0.888381921	0.562791563		288	17.86673958	1	60.74666667	1.264	1
A16_0.3	A16	0.3	Female	Carbohydrate	1939.222	0.376868409	1.728667	1.00443851	0.672705336	58.38986	294	6.595993197	0.369177217	37.15566667	1.055	1.020833333
A16_10	A16	10	Female	Carbohydrate	2293.936	0.445803529	2.295333	2.112109542	1.08282667		284	8.077239437	0.452082452	73.132	1.186	0.986111111
A16_24	A16	24	Female	Carbohydrate	2489.598	0.483828483	2.02	1.39565397	1.053645648	55.61897	289	8.614525952	0.482154336	43.05333333	1.309	1.003472222
A16_48	A16	48	Female	Carbohydrate	4066.059	0.790197918	1.948667	1.309106447	0.72652107	54.35704	286	14.21698951	0.795723777	53.60366667	1.452	0.993055556
A16_72	A16	72	Female	Carbohydrate	4964.697	0.964839229	2.205333	0.998709936	0.773496433	60.69079	285	17.41998947	0.974995432	55.43866667	1.378	0.989583333
A16_168	A16	168	Female	Carbohydrate	5467.331	1.062521122	1.974667	0.706616041	0.432348256	57.70672		#DIV/0!	#DIV/0!	45.006	1.35
A29_-24	A29	-24	Female	Ethanol	6602.783	1		0.957219549	0.594563623	55.98087	257	25.69176265	1	83.32866667	1.269	1
A29_0.3	A29	0.3	Female	Ethanol	2637.487	0.399450807		0.984994303	0.856995287	59.91823	250	10.549948	0.41063543	39.21333333	1.186	0.972762646
A29_24	A29	24	Female	Ethanol	4070.755	0.616521094		1.470024795	0.711672068		234	17.39638889	0.677119321	63.276	1.417	0.910505837
A29_48	A29	48	Female	Ethanol	4500.898	0.681666806		1.703761196	0.570142944		234	19.23460684	0.748668244	81.546	1.413	0.910505837
A29_72	A29	72	Female	Ethanol	5461.708	0.82718272		0.950885378	0.418135943		240	22.75711667	0.885774829	40.55033333	1.649	0.93385214
A30_-24	A30	-24	Female	Carbohydrate	5337.237	1		1.147333241	0.574108754	55.09228	253	21.09579842	1	98.47933333	1.149	1
A30_0.3	A30	0.3	Female	Carbohydrate	1904.811	0.356890841		1.481117528	0.810605938	58.55589	245	7.774738776	0.368544419	55.701	1.037	0.968379447
A30_24	A30	24	Female	Carbohydrate	4069.01	0.762381359		0.925242001	0.502626338		247	16.4737247	0.780900745	61.93933333	1.136	0.976284585
A30_48	A30	48	Female	Carbohydrate	4665.182	0.874081852		0.969726261	0.575514372		245	19.04155918	0.9026233	47.23433333	1.426	0.968379447
A30_72	A30	72	Female	Carbohydrate	5281.877	0.989627592		0.76543181	0.385414945		247	21.38411741	1.013667129	62.38466667	1.173	0.976284585
A31_-24	A31	-24	Female	Ethanol	5280.978	1		0.918706989	0.591416568	54.47562	234	22.56828205	1	81.10033333	1.127	1
A31_0.3	A31	0.3	Female	Ethanol	1877.153	0.355455561		1.227790896	0.983572787	59.25794	230	8.161534783	0.361637397	35.20266667	1.179	0.982905983
A31_24	A31	24	Female	Ethanol	3330.918	0.630738852		1.660832531	0.74122136		212	15.71187736	0.696192884	42.77833333	1.657	0.905982906
A31_48	A31	48	Female	Ethanol	4352.396	0.824164766		1.544430084	0.695517756		217	20.05712442	0.88873067	59.71133333	1.546	0.927350427
A31_72	A31	72	Female	Ethanol	4976.538	0.942351587		0.698391527	0.351650414		215	23.14668837	1.025629169	29.41	1.584	0.918803419
A32_-24	A32	-24	Female	Carbohydrate	5090.719	1		0.9859607	0.692618127	55.63106	255	19.96360392	1	77.981	1.169	1
A32_0.3	A32	0.3	Female	Carbohydrate	1987.333	0.390383559		1.183039291	0.809621096	56.95149	250	7.949332	0.39819123	28.51866667	1.323	0.980392157
A32_24	A32	24	Female	Carbohydrate	3318.335	0.651840143		0.807964675	0.547922776		240	13.82639583	0.692580152	46.78866667	1.103	0.941176471
A32_48	A32	48	Female	Carbohydrate	3648.829	0.716761031		0.839806625	0.564769309		240	15.20345417	0.761558596	31.63833333	1.434	0.941176471
A32_72	A32	72	Female	Carbohydrate	5138.753	1.009435602		0.423631567	0.412623219		243	21.14713169	1.059284274	21.389	1.47	0.952941176
A33_-24	A33	-24	Female	Ethanol	4890.721	1	1.862	1.060408104	0.575512209	56.72358	224	21.83357589	1	53.027	1.441	1
A33_0.3	A33	0.3	Female	Ethanol	2035.316	0.416158681	2.1025	1.081286183	0.765837385	52.30868	217	9.379336406	0.429583154	44.56066667	1.024	0.96875
A33_10	A33	10	Female	Ethanol	2213.692	0.452631013		1.741882926	1.028542612	54.36978	210	10.54139048	0.482806414	35.20266667	1.525	0.9375
A33_24	A33	24	Female	Ethanol	2673.978	0.546745153	1.951333	1.515788857		53.67227	208	12.85566346	0.588802472	43.22366667	1.411	0.928571429
A33_48	A33	48	Female	Ethanol	3429.851	0.701297621	1.884667	1.658681704	0.77120302	53.70708	211	16.25521801	0.744505531	58.82	1.433	0.941964286
A33_72	A33	72	Female	Ethanol	4481.662	0.916360185	1.992667	1.726702197	0.824278507	54.97977	211	21.24010427	0.972818395	72.634	1.504	0.941964286
A33_168	A33	168	Female	Ethanol	5043.53	1.031244677	2.081333	0.521576614	0.447688741	59.40445	223	22.61672646	1.035869093	60.60233333	0.96	0.995535714
A34_-24	A34	-24	Female	Carbohydrate	4709.577	1	1.896	0.880636051	0.402002514	56.76023	236	19.95583475	1	61.048	1.201	1
A34_0.3	A34	0.3	Female	Carbohydrate	1335.627	0.283598081	2.141333333			52.25767	236	5.659436441	0.283598081			1
A35_-24	A35	-24	Female	Ethanol	6129.968	1	2.002667	0.833619646	0.469799392	57.35744	218	28.11911927	1	84.21966667	1.135	1
A35_0.3	A35	0.3	Female	Ethanol	2323.339	0.379013235	2.014	1.365624794	0.675289312	49.56067	215	10.80622791	0.384301791	43.66966667	1.242	0.986238532
A35_10	A35	10	Female	Ethanol	2734.071	0.446017173		1.962138793	1.064607591	57.16415	212	12.89656132	0.458640301	71.74266667	1.26	0.972477064
A35_24	A35	24	Female	Ethanol	3597.055	0.586798332	1.930667	1.399908569	0.763152787	53.09199	215	16.73048837	0.594986216	55.255	1.391	0.986238532
A35_48	A35	48	Female	Ethanol	4575.291	0.746380895		0.890113223	0.66387822	55.51754	220	20.79677727	0.739595614	28.073	1.755	1.009174312
A35_72	A35	72	Female	Ethanol	5382.377	0.878043246	2.288667	1.153389446	0.6967492	58.31642	220	24.46535	0.870061035	52.13566667	1.59	1.009174312
A35_168	A35	168	Female	Ethanol	5448.097	0.888764346	2.295833	0.895660106	0.377324797	59.35318	229	23.79081659	0.846072609	50.241	1.436	1.050458716
A36_-24	A36	-24	Female	Carbohydrate	5332.718	1	1.84	0.596523555	0.253060434	55.89902	255	20.91261961	1	61.494	1.048	1
A36_0.3	A36	0.3	Female	Carbohydrate	1925.863	0.361140979	2.078	1.153084813	0.523068201	51.77741	247	7.797016194	0.372837853	53.473	0.939	0.968627451
A36_10	A36	10	Female	Carbohydrate	2153.254	0.403781711		2.060084381	1.163161009	55.80567	239	9.009430962	0.430813123	57.483	1.28	0.937254902
A36_24	A36	24	Female	Carbohydrate	2509.863	0.470653614	1.98	0.776936165	0.653028161	58.14731	240	10.4577625	0.500069465	21.83466667	1.377	0.941176471
A36_48	A36	48	Female	Carbohydrate	3231.113	0.605903594	1.836	0.886365334	0.622339721	54.90789	234	13.80817521	0.660279557	36.53966667	1.29	0.917647059
A36_72	A36	72	Female	Carbohydrate	4295.116	0.805427176	1.952	0.663192089	0.442263066	60.77794	233	18.43397425	0.881476094	29.41	1.434	0.91372549
A36_168	A36	168	Female	Carbohydrate	4457.714	0.835917819	2.009333	1.046070582	0.697543153	57.86536	250	17.830856	0.852636175	39.65866667	1.58	0.980392157
11171_-24	11171	-24	Male	Ethanol	10203.61	1		0.682652994		57.46945	521	19.58466411	1	53.02733333	1.67	1
11171_0.3	11171	0.3	Male	Ethanol	3062.821	0.300170332		1.461882		49.17374	506	6.053005929	0.309068662	38.32233333	1.575	0.971209213
11171_10	11171	10	Male	Ethanol	3384.774	0.331723184		2.48601	0.977603	54.8342	511.5	6.617348974	0.337884221	67.40666667	1.628	0.981765835
11171_24	11171	24	Male	Ethanol	4306.853	0.422091103		1.70096		59.06642	520	8.282409615	0.422902817	59.26566667	1.62	0.998080614
11171_48	11171	48	Male	Ethanol	4213.451	0.412937284		1.204833	0.664686	51.40923	498	8.46074498	0.432008685	51.69033333	1.444	0.955854127
11171_72	11171	72	Male	Ethanol	5360.863	0.525388857		0.76585		54.27028	492.5	10.88500102	0.555792071	56.14633333	1.246	0.945297505
11171_168	11171	168	Male	Ethanol	5969.812	0.585068618		1.164268	0.491876	56.29766	487	12.25834086	0.625915298	62.385	1.538	0.934740883
11171_336	11171	336	Male	Ethanol	6896.108	0.675849822		0.708629	0.487929	53.61091	499	13.81985571	0.705646808	51.238	1.423	0.957773512
11172_-24	11172	-24	Male	Carbohydrate	8271.089	1		0.673905	0.424976	59.51602	574.5	14.39702176	1	77.09	1.239	1
11172_0.3	11172	0.3	Male	Carbohydrate	2686.228	0.324773195		0.922285	1.182637	56.15055	568	4.729274648	0.32848979	32.97466667	1.263	0.988685814
11172_10	11172	10	Male	Carbohydrate	2941.828	0.355676018		1.151151	1.185994	53.91939	569.5	5.165633011	0.358798722	51.69	1.127	0.99129678
11172_24	11172	24	Male	Carbohydrate	4260.477	0.515104722		0.733835	1.209832	54.16099	560	7.607994643	0.528442255	54.364	1.105	0.974760661
11172_48	11172	48	Male	Carbohydrate	5419.377	0.655219282		1.162319		58.35085	578	9.376084775	0.651251692	89.12133333	1.225	1.006092254
11172_72	11172	72	Male	Carbohydrate	5910.089	0.714547867				58.43405	553	10.68732188	0.742328661			0.962576153
11172_168	11172	168	Male	Carbohydrate	7953.014	0.961543758		0.553922		56.44681	544	14.61951103	1.01545384	51.24466667	1.351	0.946910357
11172_336	11172	336	Male	Carbohydrate	7814.136	0.944752982		0.436851		54.88132	580	13.47264828	0.935794118	45.006	1.269	1.009573542
11173_-24	11173	-24	Male	Ethanol	8969.247	1		0.728319777	0.348733712	54.31245	482.5	18.58911295	1	69.96033333	1.408	1
11173_0.3	11173	0.3	Male	Ethanol	2599.808	0.289858		1.312449	0.503393	55.52787	462	5.627290043	0.302719665	38.76733333	1.367	0.957512953
11173_10	11173	10	Male	Ethanol	2451.398	0.273311461		2.55665	1.003348	54.43267	447	5.484111857	0.295017405	69.06933333	1.388	0.92642487
11173_24	11173	24	Male	Ethanol	3333.476	0.371656171				54.25526	456	7.310254386	0.393254611			0.94507772
11173_48	11173	48	Male	Ethanol	4409.58	0.491633244		2.53167	0.679534	50.73104	452.5	9.744928177	0.524227713	72.18833333	1.812	0.937823834
11173_72	11173	72	Male	Ethanol	4959.758	0.552973733		0.913371	0.706629	51.3856	446.5	11.10808063	0.597558402	51.24433333	1.37	0.925388601
11173_168	11173	168	Male	Ethanol	5863.701	0.653756218		0.416502		53.88393	443.5	13.22142277	0.711245491	48.12533333	1.038	0.919170984
11173_336	11173	336	Male	Ethanol	5618.122	0.626376105		1.069966	0.360871	59.63268	470	11.95345106	0.643035044	91.34933333	1.182	0.974093264
11174_-24	11174	-24	Male	Carbohydrate	8697.667	1		0.706655	0.432188	53.21438	551	15.78523956	1	54.80966667	1.543	1
11174_0.3	11174	0.3	Male	Carbohydrate	2251.966	0.258916098		1.55017		53.44914	514	4.381256809	0.277554027	48.12566667	1.241	0.932849365
11174_10	11174	10	Male	Carbohydrate	2972.886	0.341802693		1.668297	0.700063	53.0413	513.5	5.78945667	0.366763941	74.862	1.186	0.931941924
11174_24	11174	24	Male	Carbohydrate	3368.094	0.387241084		1.386448		55.55417	521	6.464671785	0.409539035	47.68	1.442	0.945553539
11174_48	11174	48	Male	Carbohydrate	5039.337	0.579389508		1.719162	0.364521	54.75696	507.5	9.929728079	0.629051465	62.83033333	1.711	0.921052632
11174_72	11174	72	Male	Carbohydrate	5507.871	0.633258436		1.076132		58.72915	512	10.75756055	0.681494918	46.78866667	1.64	0.929219601
11174_168	11174	168	Male	Carbohydrate	6951.863	0.799279048		0.522673		60.94556	511	13.60442857	0.861844923	47.68	1.272	0.927404719
11174_336	11174	336	Male	Carbohydrate	7726.697	0.888364317		0.667447		57.69166	525.5	14.70351475	0.931472385	74.41633333	1.213	0.953720508
A41_-24	A41	-24	Female	Ethanol	6005.51	1		0.677015	0.612576	55.0208	286.8	20.93971409	1	63.27633333	1.168	1
A41_0.3	A41	0.3	Female	Ethanol	2343.546	0.390232636		0.791926	1.012472	54.1134	290.1	8.078407446	0.385793589	31.638	1.116	1.011506276
A41_10	A41	10	Female	Ethanol	3016.691	0.502320536		1.206779	1.160419	54.42312	283.5	10.64088536	0.508167653	59.266	1.142	0.988493724
A41_24	A41	24	Female	Ethanol	3475.558	0.578728201		0.986822	1.112021	55.27307	287.9	12.07210142	0.576517013	63.72166667	1.069	1.003835425
A41_48	A41	48	Female	Ethanol	4788.811	0.797402885		0.734203		55.88796	291.8	16.41127827	0.783739367	49.908	1.223	1.017433752
A41_72	A41	72	Female	Ethanol	6199.508	1.032303335		0.611863		58.42829	287.5	21.56350609	1.029789901	43.224	1.365	1.002440725
A41_168	A41	168	Female	Ethanol	6059.65	1.009015055		0.559207	0.329854	56.34341	298.8	20.27995315	0.968492362	40.55	1.332	1.041841004
A41_336	A41	336	Female	Ethanol	6778.195	1.128662678		0.719518	0.311628	56.42198	311.5	21.75985554	1.039166793	85.11066667	1.103	1.086122734
A42_-24	A42	-24	Female	Carbohydrate	5241.886	1		0.73956	0.415264	54.80212	309	16.96403236	1	93.548	0.938	1
A42_0.3	A42	0.3	Female	Carbohydrate	1724.802	0.329042257		1.372293	0.774802	54.39131	300.1	5.747424192	0.338800591	57.48333333	0.935	0.971197411
A42_10	A42	10	Female	Carbohydrate	1963.124	0.374507191		2.398825	1.042098	58.78868	293.8	6.681837985	0.393882648	59.71133333	1.294	0.950809061
A42_24	A42	24	Female	Carbohydrate	2760.752	0.526671507		0.829444	0.983287	54.1538	293.5	9.406310051	0.554485505	40.99566667	1.089	0.949838188
A42_48	A42	48	Female	Carbohydrate	3935.482	0.750775961		1.070808	0.601168	53.22101	285.3	13.79418857	0.81314326	50.35333333	1.333	0.923300971
A42_72	A42	72	Female	Carbohydrate	5174.864	0.987214144		0.514704	0.674333	53.53644	286.8	18.04345886	1.063630302	48.12566667	1.084	0.92815534
A42_168	A42	168	Female	Carbohydrate	4913.027	0.937263229		0.59196	0.382453	57.33748	301.4	16.30068679	0.96089694	47.68	1.138	0.975404531
A42_336	A42	336	Female	Carbohydrate	5697.948	1.087003418		0.541172	0.265462	58.07203	324	17.58625926	1.036679186	29.41	1.492	1.048543689
A43_-24	A43	-24	Female	Ethanol	5887.439	1		0.75448	0.295862	53.87497	295	19.95742034	1	73.07966667	1.136	1
A43_0.3	A43	0.3	Female	Ethanol	1730.177	0.293875996		1.534171	1.086798	52.6177	279.6	6.188043634	0.310062299	33.866	1.29	0.94779661
A43_10	A43	10	Female	Ethanol	2022.314	0.343496383		2.07382	0.735565	52.13148	278.8	7.253637016	0.363455642	76.19866667	1.081	0.945084746
A43_24	A43	24	Female	Ethanol	2645.14	0.449285334		1.260321	1.615717	53.00696	281.5	9.396589698	0.470831878	37.87666667	1.367	0.954237288
A43_48	A43	48	Female	Ethanol	4426.984	0.751937133		1.140853	0.548912	54.49543	284.3	15.57152304	0.780237264	31.638	1.841	0.963728814
A43_72	A43	72	Female	Ethanol	5385.897	0.914811517		0.873974	0.628371	57.98995	288	18.70103125	0.937046519	37.431	1.634	0.976271186
A43_168	A43	168	Female	Ethanol	5147.304	0.874285746		1.07592	0.466983	59.64264	295.4	17.42486121	0.873101879	74.41633333	1.257	1.001355932
A43_336	A43	336	Female	Ethanol	5614.592	0.95365608		1.17792	0.466983	54.06267	310	18.1115871	0.907511431	71.74266667	1.399	1.050847458
A44_-24	A44	-24	Female	Carbohydrate	5515.301	1		0.601371	0.383505	52.34743	313	17.62076997	1	68.62333333	1.013	1
A44_0.3	A44	0.3	Female	Carbohydrate	1543.819	0.279915638		1.375963	0.398132	53.19135	297.4	5.191052455	0.294598503	25.845	1.321	0.950159744
A44_10	A44	10	Female	Carbohydrate	1683.764	0.305289593		2.277385	0.347686	53.28286	304	5.538697368	0.314327772	51.69033333	1.255	0.971246006
A44_24	A44	24	Female	Carbohydrate	2301.978	0.417380303		1.790734	0.860317	54.56125	299.7	7.680940941	0.435902685	61.49366667	1.193	0.957507987
A44_48	A44	48	Female	Carbohydrate	3092.31	0.560678375		1.681814		55.00706	301.2	10.26663347	0.582643862	61.49366667	1.34	0.962300319
A44_72	A44	72	Female	Carbohydrate	3157.882	0.572567481		1.138809		54.29743	301.2	10.48433599	0.594998743	57.03733333	1.157	0.962300319
A44_168	A44	168	Female	Carbohydrate	4479.556	0.812205172		0.728361	0.240031	55.93815	315.8	14.18478784	0.80500386	30.301	1.512	1.008945687
A44_336	A44	336	Female	Carbohydrate	4444.92	0.805925189		0.987941	0.386805	54.21019	330.7	13.44094345	0.762789792	66.39533333	1.185	1.056549521
A45_-24	A45	-24	Female	Ethanol	6240.213	1		0.691103	0.274579	53.97447	294	21.22521429	1	48.57133333	1.373	1
A45_0.3	A45	0.3	Female	Ethanol	1811.215	0.290248907		1.367428	0.793092	53.08706	279.8	6.473248749	0.304979194	36.09433333	1.207	0.95170068
A45_10	A45	10	Female	Ethanol	2241.471	0.359197835		2.395978	0.990932	51.91181	278.7	8.042594187	0.378916984	80.655	1.189	0.947959184
A45_24	A45	24	Female	Ethanol	2542.725	0.407474072		1.62764	0.971406	55.12151	282.7	8.994428723	0.423761504	50.35366667	1.321	0.961564626
A45_48	A45	48	Female	Ethanol	3880.945	0.621925085		0.759132	0.747832	53.38647	274.7	14.12793957	0.665620586	40.55	1.242	0.934353741
A45_72	A45	72	Female	Ethanol	4332.67	0.694314441		0.673116	0.554073	56.93645	277.3	15.62448612	0.736128545	29.40966667	1.451	0.943197279
A45_168	A45	168	Female	Ethanol	5900.017	0.945483271		0.55968		59.77264	288.4	20.45775659	0.96384217	27.182	1.606	0.980952381
A45_336	A45	336	Female	Ethanol	5377.568	0.861760328		0.842659	0.433806	55.28447	292.2	18.40372348	0.867068913	49.01633333	1.401	0.993877551
A46_-24	A46	-24	Female	Carbohydrate	5349.206	1		0.534558	0.346996	53.66209	354	15.11075141	1	80.20933333	0.87	1
A46_0.3	A46	0.3	Female	Carbohydrate	1545.819	0.288981019		1.307253	1.027039	52.91388	342.5	4.513340146	0.298684031	38.76733333	1.052	0.967514124
A46_10	A46	10	Female	Carbohydrate	1918.108	0.358578077		2.497191	0.911186	54.28623	336.1	5.706956263	0.377675213	65.504	1.246	0.949435028
A46_24	A46	24	Female	Carbohydrate	2900.244	0.542182148		1.180055	0.608046	56.56381	339.6	8.540176678	0.565172204	38.322	1.377	0.959322034
A46_48	A46	48	Female	Carbohydrate	3515.762	0.657249319		0.934717	0.418491	54.38647	335.4	10.48229577	0.69369785	35.64866667	1.399	0.947457627
A46_72	A46	72	Female	Carbohydrate	3629.583	0.67852743		0.779942	0.530254	55.83996	337.3	10.76069671	0.71212188	34.75733333	1.315	0.952824859
A46_168	A46	168	Female	Carbohydrate	4249.037	0.794330411		0.475585	0.642881	54.37606	342.4	12.40957068	0.821241137	38.76733333	1.428	0.967231638
A46_336	A46	336	Female	Carbohydrate	5127.356	0.958526555		0.394117		55.13434	341.6	15.00982436	0.993320845	38.76733333	1.225	0.964971751
