# Supplementary material for: Longitudinal ultrasound imaging and network modeling in rats reveal sex-dependent suppression of liver regeneration after resection in alcoholic liver disease
Source: Front Physiol. 2023 Mar 9;14:1102393. doi: 10.3389/fphys.2023.1102393 (PMC10033530; doi:10.3389/fphys.2023.1102393)
Supplement: Supplementary file 11 [file DataSheet6.zip]

Archive with 2 entries (2 files):
- Supplementary_File_6_Create_Analyst_Database_2_Nuclear_DAB.cpproj
- __MACOSX/._Supplementary_File_6_Create_Analyst_Database_2_Nuclear_DAB.cpproj
